# Supplementary material for: Association between Eosinophil Count and Cortisol Concentrations in Equids Admitted in the Emergency Unit with Abdominal Pain
Source: Animals (Basel). 2024 Jan 4;14(1):164. doi: 10.3390/ani14010164 (PMC10778409; doi:10.3390/ani14010164)
Supplement: Supplementary file 1 [file animals-14-00164-s001.zip]

Archive with 1 entries (1 files):
- animals-2740521-supplementary.pdf
